# Supplementary material for: Codesign and Feasibility Testing of a Tool to Evaluate Overweight and Obesity Apps
Source: Int J Environ Res Public Health. 2022 Apr 28;19(9):5387. doi: 10.3390/ijerph19095387 (PMC9103883; doi:10.3390/ijerph19095387)
Supplement: Supplementary file 1 [file ijerph-19-05387-s001.zip]

Archive with 1 entries (1 files):
- ijerph-1627979-supplementary.pdf
